# Supplementary material for: Simply Prepared Magnesium Vanadium Oxides as Cathode Materials for Rechargeable Aqueous Magnesium Ion Batteries
Source: Nanomaterials (Basel). 2022 Aug 12;12(16):2767. doi: 10.3390/nano12162767 (PMC9412870; doi:10.3390/nano12162767)
Supplement: Supplementary file 1 [file nanomaterials-12-02767-s001.zip]

Archive with 1 entries (1 files):
- nanomaterials-1848656-supplementary.pdf
